# Supplementary material for: Alveolar proteins stabilize cortical microtubules in Toxoplasma gondii
Source: Nat Commun. 2019 Jan 23;10:401. doi: 10.1038/s41467-019-08318-7 (PMC6344517; doi:10.1038/s41467-019-08318-7)
Supplement: Supplementary file 14 — Source Data [file 41467_2019_8318_MOESM14_ESM.xlsx]

## Sheet: Figure 2d
Figure 2d
Western blot

## Sheet: Figure 2g
Figure 2g
IMC collapse
	Normal		Minor defects		Severe defects
	rep1	rep2	rep1	rep2	rep1	rep2
NT	107	100	1	0	0	0
1	96	86	9	12	0	0
2	92	84	26	37	1	0
4	60	57	32	35	24	12
6	28	21	26	41	70	41
18	0	0	3	10	102	123

## Sheet: Figure 3a
Figure 3a
Strain:	Parental	GAPM1a-AID
IAA:	4	NT	2	4
Rep1	28.8136	21.0356	21.7822	26.3514
Rep2	32.2319	27.551	18.9415	23.4783
Rep3	26.6234	23.1638	33.3333	19.802

## Sheet: Figure 3b
Figure 3b
Invasion
Strain:	Parental			GAPM1a-AID NT			GAPM1a-AID + IAA 2h			GAPM1a-AID + IAA 4h
Rep1	29.1334	14.3114	29.2233	17.5754	32.2405	17.764	19.8048	18.3754	12.7339	17.5798	26.6184	22.7228
Rep2	15.9006	14.95	19.0301	17.81	22.1835	19.9577	22.3772	29.3894	29.4259	20.912	37.4192	20.8511
Rep3	26.284	36.5818	30.1887	19.1922	35.2696	40.5803	29.4259	27.9625	27.9043	20.3036	28.9728	25.2656

## Sheet: Figure 3c
Figure 3c
% Egress
Time (min)	Parental			GAPM1a-AID - NT			GAPM1a-AID - 4h			GAPM1a-AID - 18h
0	0	0	0	0	0	0	0	0	0	0	0	0
0.0462963	0	0.19	0	0	0	0	0	0	0	0	0	0
0.127315	4.27461	0.38	1.89498	2.281	0.626	1.955	0.2	3.2	0.4	0.533	0.168	0.704
0.243056	14.0035	2.657	11.6066	20.702	8.142	18.496	12.8	23.2	8.2	7.993	8.249	10.563
0.358796	15.7723	3.416	18.9498	26.491	13.987	23.759	19.9	29.6	13.7	11.901	13.805	16.197
0.474537	16.8043	4.175	21.3185	29.298	15.866	25.564	21.2	33.7	16.1	15.453	17.003	21.127
0.590278	17.3938	4.554	23.2135	31.754	20.042	26.617	23.1	36.2	18.5	18.472	20.202	23.944
0.706019	17.5414	5.313	22.266	32.105	21.712	28.421	26	37.7	19.3	19.538	23.906	26.761
0.821759	19.4574	5.882	24.3977	33.684	21.921	30.677	28.3	39.9	20.3	22.025	24.242	27.817
0.9375	21.3738	6.262	24.161	34.211	23.8	30.977	29.6	40.9	21.9	23.268	25.758	30.634
1.05324	23.4375	6.831	26.7664	35.789	24.426	31.88	31.4	40.7	22.3	23.091	27.441	31.338
1.16898	30.3656	8.159	29.6089	37.719	23.8	33.383	32.1	41.8	24.5	24.867	28.956	31.69
1.28472	37.1461	9.298	30.7934	39.649	26.305	34.887	33.5	42.7	26.6	25.755	29.798	34.859
1.40046	48.3492	11.195	38.61	43.86	27.975	38.797	36.1	44.4	28.2	26.643	29.798	36.268
1.5162	59.257	14.042	42.8737	47.018	29.228	45.263	38.4	51	29.2	27.176	30.135	38.732
1.63194	67.5117	17.837	49.7429	52.105	32.359	54.737	44.9	55.6	32.8	27.353	29.966	40.493
1.74769	75.0293	22.011	57.5598	58.421	37.161	64.962	50.3	61.4	36.6	28.064	31.313	48.592
1.86343	81.073	25.427	61.8236	60.351	39.666	74.887	57.2	69.7	41.7	28.952	32.66	50.352
1.97917	85.2004	28.843	72.9564	67.018	46.347	81.805	61	77	46.5	30.728	32.997	55.986
2.09491	89.0332	33.966	79.3517	74.386	48.852	84.06	71.7	82.5	47.3	35.702	33.67	62.676
2.21065	91.2441	39.658	84.5629	79.649	54.489	89.023	81.6	87.2	53.5	39.787	36.869	73.592
2.32639	94.4871	40.607	89.5375	82.632	58.664	94.586	84.1	91.1	57.5	43.162	38.721	81.338
2.44213	93.3078	41.366	95.6961	84.737	62.213	97.143	92.7	94.5	57.3	47.425	41.751	79.225
2.55787	95.6664	43.454	96.4066	85.965	65.344	96.391	93.3	93.4	64.2	51.51	44.781	94.014
2.67361	97.7301	44.782	94.5116	88.596	68.685	95.489	95.4	99.8	64.6	54.885	48.99	99.296
2.78935	97.4352	48.387	99.249	88.596	70.772	99.248	101.5	97	68.2	55.95	53.367	105.282
2.90509	96.5508	47.628	105.408	92.105	70.146	97.594	98.1	97.6	68.2	58.792	55.556	115.493
3.02083	98.3195	50.854	110.145	93.86	73.278	100.15	103.1	99.6	68.6	60.213	58.586	115.493
3.13657	99.6461	51.423	106.355	95.789	77.244	101.955	102.5	100.2	70.2	64.476	60.269	121.831
3.25231	96.5508	51.803	110.382	95.088	82.255	102.256	106.1	103.2	72.2	65.719	62.29	122.183
3.36806	98.7617	52.372	113.935	97.018	78.079	101.353	105.5	102.4	69	65.719	62.626	129.577
3.4838	96.2559	56.357	108.724	97.018	84.342	103.759	105.5	102.1	72.6	66.43	61.785	133.451
3.59954	97.5824	54.269	111.093	98.07	86.013	104.06	107.8	102.3	72.6	65.187	63.805	139.437
3.71528	97.7301	58.444	112.514	101.053	91.023	102.556	105.9	103.4	72.4	67.851	64.815	141.901
3.83102	97.7301	58.254	110.856	95.965	87.891	100.902	107.8	104.1	75.5	68.917	65.152	143.31
3.94676	98.0246	57.116	110.145	100.526	89.353	101.353	105.9	103.4	73	70.16	68.013	140.845
4.0625	103.037	56.546	114.883	99.825	91.023	101.504	110.3	103.8	75.5	71.226	68.855	145.07
4.17824	102.005	58.634	111.803	100.351	89.562	101.805	107.3	101.7	75.3	74.245	69.192	143.662
4.29398	98.4668	60.531	114.409	97.193	93.946	100.301	105.7	105.5	77.1	74.423	73.064	148.239
4.40972	100.236	62.619	109.908	99.298	87.056	100.752	108.4	104	76.9	77.62	73.906	146.127
4.52546	98.0246	61.48	110.856	100.351	84.969	102.857	111.1	104	76.1	75.844	74.916	148.944
4.6412	99.6461	63.188	114.646	99.298	84.969	101.805	104.8	104	79.1	78.153	75.758	152.817
4.75694	99.2039	62.808	111.566	100.351	89.979	103.609	112.2	105.1	78.5	79.396	74.916	148.944
4.87269	100.088	66.603	114.646	96.14	87.891	102.707	109.9	105.5	79.7	79.218	77.778	151.761
4.98843	98.1723	67.552	113.225	97.544	89.562	103.008	109.2	105.3	78.1	77.442	78.788	150
5.10417	101.268	65.655	115.356	104.386	89.562	102.857	111.1	102.4	81.5	80.995	79.798	153.169
5.21991	98.6145	68.691	112.04	98.421	88.518	102.406	108.4	106.4	79.3	80.817	81.987	151.761
5.33565	98.0246	66.793	111.803	100	88.309	100.602	106.3	106.6	82.1	81.528	82.155	153.521
5.45139	96.993	68.311	112.751	97.544	91.858	98.947	109.4	106.8	81.7	79.396	80.471	152.113
5.56713	98.4668	67.742	114.883	99.649	91.232	104.962	107.1	107.5	78.1	80.284	82.155	148.944
5.68287	98.9094	70.398	116.541	99.474	92.693	103.609	106.9	103.6	78.3	79.751	84.848	156.338
5.79861	98.1723	69.26	110.856	97.895	89.353	101.955	108.6	107.7	83.3	77.975	83.838	153.873
5.91435	98.7617	70.398	115.12	97.018	88.727	101.654	107.8	105.8	81.9	82.771	84.68	153.521
6.03009	96.2559	72.106	112.514	97.719	93.528	100.451	106.7	104.9	78.7	83.481	85.69	156.69
6.14583	97.4352	69.45	111.33	96.316	92.693	101.353	105.9	109	80.5	82.948	84.848	158.451
6.26157	99.4988	74.953	115.12	98.947	90.605	102.857	103.1	107	80.1	83.304	85.859	154.225
6.37731	100.088	74.194	113.461	99.825	96.868	100.752	104.8	105.8	82.5	84.547	86.869	149.296

## Sheet: Figure 4c
Figure 4c
	normal		abnormal		collapsed
h + IAA	rep1	rep2	rep1	rep2	rep1	rep2
NT	100	100	0	0	0	0
1	99.1453	100	0.854701	0	0	0
2	85.3211	63.1579	14.6789	36.8421	0	0
4	60.7143	31.4286	26.7857	42.8571	25.7143	12.5
6	0	0	55	76	44	30.7692

## Sheet: Figure 4f
Figure 4f
Distance between MT (nm)
NT	2h	4h
608.125	452.667	497.596
749.404	433.538	411.416
556.676	366.815	416.571
395.031	271.87	618.545
309.524	248.484	412.007
417.108	269.465	474.071
331.531	475.518	397.185
289.033	194.389	398.089
263.597	305.906	366.595
444.307	308.601	460.642
322.157	528.601	367.733
304.695	534.609	343.546
303.814	421.265	504.5
336.382	371.575	635.133
303.72	280.915	291.51
258.417	528.062	265.932
329.106	304.751	248.229
278.969	341.481	1244.47
244.432	365.35	330.965
400.122	286.95	350.041
227.643	490.132	663.487
340.24	561.026	392.451
175.636	306.208	561.894
435.458	343.63	567.211
333.167	376.632	453.686
260.946	418.458	649.372
244.385	456.55	335.927
378.502	412.162	345.262
215.172	532.178	289.229
221.572	402.607	272.954
213.542	233.796	305.088
345.119	308.249	272.638
363.889	447.234	271.623
299.51	286.266	333.361
429.796	339.848	364.348
269.317	468.062	463.651
222.937	495.389	385.673
197.807	569.817	414.581
223.336	949.57	710.952
208.546	547.437	766.789
428.651	327.65	344.401
285.168	311.374	362.662
483.917	383.006	278.074
446.9	838.726	1015.5
362.165	307.324	356.874
347.063	284.252	417.227
343.634	309.972	210.473
306.317	324.531	795.273
399.48	399.602	316.875
255.544	302.164	230.171
268.576	325.881	278.716
319.768	481.45	1300.22
323.121	361.016	377.749
298.691	405.401	343.727
289.808	362.308	483.018
369.864	877.122	428.444
369.121	407.679	309.585
307.128	395.924	498.627
439.477	310.181	405.721
427.269	412.325	803.194
477.309	406.595	1034.83
437.668	459.794	291.932
391.237	334.162	499.089
394.917	336.723	678.905
315.356	642.525	825.266
407.471	429.322	419.795
350.857	448.878	834.487
352.584	425.459	568.603
298.377	803.747	550.663
462.334	1273.66	826.54
437.409	407.83	704.696
286.926	318.222	485.554
328.523	353.519	452.248
396.214	297.265	531.951
338.802	398.845	642.432
299.677	479.954	382.752
324.255	511.298	880.365
302.161	277.773	550.941
319.692	426.885	314.585
291.659	257.292	736.845
316.193	402.678	1594.64
244.751	350.579	371.363
320.756	277.024	292.44
394.597	468.309	702.255
425.567	431.911	523.442
386.594	872.073	952.55
458.095	648.219	366.804
342.507	425.009	659.585
415.893	350.65	394.777
422.969	362.406	419.766
362.295	294.376	301.142
453.565	314.896	407.263
333.091	303.238	400.864
418.527	263.832	533.575
374.008	623.439	471.573
273.277	448.922	417.265
459.199	462.199	324.142
286.425	355.479	470.457
434.082	428.252	330.367
349.344	386.863	717.913
518.491	428.08	297.795
392.207	257.048	563.388
378.528	319.119	522.697
378.334	270.332	780.711
432.963	297.711	665.832
417.356	426.371	734.922
476.687	204.212	615.699
425.756	911.398	326.397
409.554	677.585	435.11
491.048	520.048	1788.33
551.69	234.824	398.006
537.283	303.112	333.421
652.034	304.31	333.365
555.56	279.425	715.413
359.528	309.529	646.595
328.558	365.313	371.439
553.417	305.989	281.882
323.626	304.229	282.921
341.08	341.856	294.071
382.262	300.568	430.686
594.409	455.756	384.428
313.654	310.439	598.922
361.879	352.089	505.804
341.686	305.201	349.192
380.185	367.958	304.717
323.254	235.682	410.97
372.092	280.445	815.474
253.605	276.286	482.35
265.877	316.108	361.177
302.052	262.514	531.139
421.717	300.193	828.544
245.647	562.576	692.669
357.477	251.977	626.171
281.032	1634.64	666.264
456.764	1001.68	398.472
308.858	563.489	378.799
	490.766	614.029
	376.392	510.741
	283.274	343.7
	283.088	369.705
	316.799	294.125
	424.528	431.095
	290.029	412.609
	387.984	603.423
	420.623	350.19
	216.562	673.177
	426.344	356.037
	516.828	745.853
	372.433	415.272
	467.264	751.153
	401.818	284.599
	568.967	660.894
	319.863	undefined
	248.595	undefined
	377.614	undefined
	348.288	undefined
	276.654	undefined
	574.022	undefined
	457.077	undefined
	337.054	undefined
	488.188	undefined
	346.21	undefined
	339.942	undefined
	343.608	undefined
	376.962	undefined
	481.696	undefined
	447.521	undefined
	356.514	undefined
	388.672	undefined
	468.105	undefined
	596.12	undefined
	458.009	undefined
	244.773	undefined
	1016.69	undefined
	460.66
	491.028
	434.04
	358.472
	577.211
	447.458
	506.89
	491.142
	444.78
	352.95
	436.93
	460.871
	417.996
	316.265
	419.856
	318.681
	303.172
	467.412
	533.658
	376.831
	335.546
	484.504
	578.841
	295.417
	336.016
	1002.71
	474.353
	435.1
	1474.66
	250.17
	304.544
	301.904
	417.925
	329.364
	499.892
	371.72
	343.304
	323.146
	437.388
	659.683
	1666.15
	304.853
	339.769
	317.794
	993.873
	539.854
	394.908
	1030.32
	477.244
	604.207
	775.41
	268.435
	1116.89
	371.565
	313.384
	335.982
	431.986
	352.791
	1549.16
	125.398
	1129.25
	367.027
	379.383
	376.543
	522.84
	1585.85
	378.93
	446.96
	581.749
	376.595
	355.267
	357.734
	321.235
	431.172
	376.248
	333.703
	411.283
	406.143
	724.651
	287.004
	359.648
	336.491
	299.1
	291.399
	1497.18
	497.72
	330.114
	333.607
	400.256
	687.226
	336.68
	298.308
	294.394
	278.796
	1834.54
	396.318
	379.372
	386.688
	396.421
	undefined
	undefined
	undefined
	undefined
	undefined

## Sheet: Figure 4h
Figure 4h
Distance between MT (nm)
NT	6 h
438	62
401	81
330	75
402	216
445	62
456	81
472	75
442	216
465	2
350	230
402	38
348	582
324	538
375	61
318	129
306	45
273	407
278	367
291	328
300	340
246	371
324	298
407	306
288	225
265	286
276	285
274	298
293	393
299	287
221	374
307	317
301	287
323	271
289	256
258	267
316	332
214	140
230	122
270	281
221	183
241	57
247	60
269	82
235	350
215	310
270	373
347	246
238	326
254	394
221	153
243	162
220	150
210	173
378	305
312	445
370	333
345	395
268	310
233	292
264	290
316	338
285	283
218	182
201	221
253	119
287	446
225	84
286	244
308	253
292	254
334	248
287	237
251	304
242	313
270	312
280	291
231	340
333	268
345	399
280	328
344	229
322	367
276	299
287	232
339	273
219	328
211	239
268	231
296	210
325	269
196	190
213	254
340	269
268	335
251	347
298	340
270	276
275	328
247	396
306	298
375	333
226	252
269	286
353	335
298	372
305	368
293	445
284	340
274	346
271	292
295	351
268	354
276	33
321	631
264	350
348	64
273	65
265	138
335	353
402	256
277	295
275	430
334	207
366	290
	362
	409
	182
	85
	107
	79
	22
	28
	181
	179
	155
	159
	258
	176
	172
	295
	676
	166
	196
	287
	234
	332
	234
	221
	213

## Sheet: Figure 5a
Figure 5a
Parasite length (proportional to intial length)
Time (min)	GAPM1a-AID NT
0	1	1	1	1	1	1	1	1	1	1	1	1	1	1	1	1	1	1	1	1	1
14	0.928524	0.957955	0.961904	0.965051	0.944757	1.077	0.87743	0.997884	1.02119	1.02893	1.0781	0.926159	0.941476	1.03393	1.01795	0.974393	1.01271	1.04281	1.07477	1.07233	1.03092
28	0.886728	0.962045	0.971581	0.986622	0.945508	1.03373	0.899855	0.959294	0.993489	1.06136	1.01636	0.945505	0.947754	1.15739	0.963722	0.95485	1.00783	1.03993	1.00397	1.07558	0.930608
42	0.828646	1.01143	0.925367	0.967016	0.90629	1.14471	0.895338	0.98517	0.99018	1.10746	1.08143	0.898069	1.03325	1.07	1.01445	0.940792	0.957863	1.05688	1.13279	1.03726	0.877511
56	0.981511	1.02321	0.992411	1.00164	0.895043	0.994667	0.962776	0.95345	0.9279	1.04629	1.05197	0.912993	0.999061	1.06	0.933058	0.949967	0.942959	1.04505	1.12036	1.00742	1.17782
70	0.952474	0.979841	1.0312	1.03117	0.899798	1.04001	0.87692	0.879215	0.928786	1.05153	0.973531	0.994482	0.884145	1.01126	1.06601	0.886572	0.934751	0.932235	1.07372	0.850797	0.978173
84	0.981476	1.03543	1.02981	0.913181	0.978647	1.0085	0.904654	1.00848	0.961061	0.958136	0.927281	0.889759	0.998804	1.10493	0.986897	0.808755	0.963509	1.07549	1.05821	1.14457	0.987385
98	1.05563	1.00557	1.03001	0.956956	0.952249	1.00044	0.906657	0.948467	0.960646	1.03913	0.955771	0.876285	0.847697	1.00517	1.00713	0.772621	1.01291	1.10343	1.10292	0.999171	0.944914
112	0.940953	1.03435	1.06242	0.888136	0.979427	1.08792	0.767941	0.989896	0.940137	1.03578	0.981342	0.919014	1.00507	1.08421	0.997513	0.898665	1.01898	1.05739	1.11025	0.962699	0.936363
126	0.993136	1.03824	0.957307	0.937004	0.905739	1.06738	0.869758	0.98898	0.982305	1.01221	0.998533	0.911769	0.929823	1.04048	1.00321	0.912595	0.943178	1.05064	1.08341	1.02384	0.990569
140	1.03533	0.975098	1.02854	0.881053	0.97538	1.14307	0.942769	1.09989	0.867423	1.08889	0.943554	0.849185	0.984632	0.965532	1.04132	0.909308	1.09813	0.923788	1.12131	1.0401	0.990569
Time (min)	GAPM1a-AID + IAA
0	1	1	1	1	1	1	1	1	1	1	1	1	1	1	1	1	1	1	1	1	1
14	0.975616	0.923166	1.04908	1.0436	0.849922	1.01089	1.02648	1.01456	1.05045	0.950817	0.935699	1.02456	1.05517	0.909208	0.990953	0.954881	0.990793	1.03599	1.00758	1.00129	0.945285
28	0.980812	0.878074	1.03355	1.01805	0.823042	0.825786	1.04939	0.968719	1.02657	0.924649	0.869397	1.02466	0.978262	0.886014	1.0066	0.849047	0.952914	0.949432	1.01065	0.905357	0.930205
42	0.989405	0.920539	1.00003	1.05774	0.834454	0.720721	1.02073	0.993249	0.895992	1.05374	0.842677	0.870515	1.00729	0.817669	0.93736	0.772231	0.9375	0.848688	1.00178	0.857969	0.969942
56	0.843909	0.94941	1.00556	0.993003	0.805519	0.635706	1.07876	0.97276	0.801108	0.878585	0.675944	0.700102	1.04344	0.91751	0.933444	0.733579	0.938713	0.779521	0.908964	0.812458	0.931118
70	0.824625	0.91109	0.88988	0.837156	0.705145	0.718302	0.910251	0.867262	0.887072	0.831065	0.851121	0.924903	0.945682	0.902484	1.00223	0.866084	0.824712	0.846828	0.834164	0.841408	0.887653
84	0.765674	0.80323	0.880349	0.919041	0.764111	0.821036	0.939369	0.948691	0.916797	0.862588	0.85942	0.939117	0.901209	0.843033	0.897062	0.898764	0.799751	0.911056	0.879576	0.829094	0.890812
98	0.682375	0.9582	0.872508	0.801975	0.794227	0.776312	0.881952	0.878186	0.882667	0.854587	0.852372	0.939096	0.843136	0.881634	0.797074	0.807163	0.734847	0.873202	0.958275	0.874529	0.902756
112	0.782094	0.90835	0.900549	0.978265	0.793119	0.742451	0.754946	0.750038	0.939627	0.760579	0.879971	0.949084	0.922485	0.865837	0.942065	0.862204	0.862989	0.936791	1.02749	0.851695	0.899751
126	0.811655	0.926606	0.909179	0.957598	0.80999	0.773594	0.762043	0.893788	0.931254	0.788205	0.855423	0.914271	0.958978	0.875485	0.926196	0.873351	0.890911	0.923826	0.89695	1.00464	0.846292
140	0.765465	0.905335	0.90401	1.01357	0.795472	0.826516	0.939429	0.775982	0.920982	0.927619	0.927563	0.844986	0.899176	0.866127	0.912805	0.817869	0.863575	0.904978	0.891135	0.971242	0.859476

## Sheet: Figure 5b
Figure 5b
Vacuole area (% of intial)
Time (min)	GAPM1a-AID NT
0	100	100	100	100	100	100	100	100	100	100	100	100	100	100	100	100
14	93.5484	96.6667	96.7532	97.7099	106.977	100	100	101.408	94.9749	99.4924	100	96.8912	95.2381	100	93.3333	108.333
28	100	98.3333	101.299	100	111.628	93.578	97.1545	96.7136	98.995	102.03	101.435	100.518	102.381	95.082	104	106.25
42	106.452	105	100.649	95.4198	111.628	95.8716	95.935	92.9577	101.508	105.584	104.785	100.518	100	93.4426	100	89.5833
56	93.5484	96.6667	106.494	90.8397	113.953	103.67	96.748	100.469	105.025	106.599	108.612	105.181	102.381	99.1803	106.667	106.25
70	92.4731	96.6667	93.5065	90.8397	106.977	99.0826	102.439	98.5915	105.528	101.523	108.134	101.036	109.524	99.1803	114.667	93.75
84	96.7742	98.3333	96.7532	96.1832	111.628	99.0826	95.935	97.6526	105.528	107.614	104.785	110.363	107.143	96.7213	94.6667	106.25
98	90.3226	88.3333	94.8052	102.29	102.326	97.7064	100	96.7136	105.528	109.137	106.699	100.518	109.524	97.541	97.3333	102.083
112	94.6237	93.3333	94.8052	106.87	104.651	105.963	104.065	96.7136	116.08	101.015	100.957	100.518	114.286	100	96	100
126	97.8495	100	98.0519	102.29	111.628	98.1651	104.065	92.0188	106.03	97.4619	107.177	100.518	109.524	98.3607	93.3333	99.5833
140	90.3226	100	96.1039	96.9466	109.302	98.1651	93.9024	91.0798	108.543	91.3706	106.22	100.518	111.905	95.082	97.3333	89.5833
154	100	100	99.3506	89.313	113.953	98.1651	97.561	93.4272	115.075	93.9086	106.22	96.8912	109.524	101.639	102.667	93.75
168	106.452	103.333	105.844	99.2366	113.953	93.578	98.7805	92.9577	112.06	93.9086	101.435	98.9637	109.524	94.2623	94.6667	93.75
Time (min)	GAPM1a-AID + IAA
0	100	100	100	100	100	100	100	100	100	100	100	100	100	100	100	100	100
14	104.245	95.8371	91.8277	100	104.639	92.7374	104.511	104.762	99.3976	100.717	105.831	104.461	98.2063	98.7069	97.446	106.78	100.753
28	99.0566	96.3126	100.116	100	103.608	106.704	105.263	109.091	98.494	105.376	105.248	101.487	100.448	99.1379	99.0177	110.734	100.565
42	97.6415	99.6779	111.198	109.529	110.309	106.145	113.534	116.017	101.807	103.943	108.746	105.204	99.5516	100	109.43	114.124	101.318
56	103.302	92.1138	104.884	110.395	107.732	98.324	119.549	115.152	103.313	108.602	111.662	112.268	106.278	102.586	113.36	113.559	97.3635
70	115.094	92.1138	95.7619	106.731	116.495	100	115.789	114.719	100	104.659	110.496	113.755	114.35	102.586	104.322	117.514	103.766
84	119.34	98.2146	91.937	108.906	121.134	110.056	119.549	111.688	94.2771	98.5663	104.665	100.743	104.933	100	83.89	109.605	99.2467
98	115.566	102.579	87.0091	115.846	122.68	98.324	111.278	111.688	84.9398	98.5663	100.292	104.833	91.9283	97.4138	88.8016	100.565	93.2203
112	109.906	107.958	86.0836	94.3262	104.124	102.793	111.278	105.628	80.4217	99.6416	97.6676	113.383	84.3049	106.034	80.5501	91.5254	93.597
126	98.5849	91.7549	76.4838	102.67	88.6598	102.793	107.519	101.299	79.8193	95.6989	93.586	107.435	84.3049	100.862	80.5501	83.0508	84.5574
140	86.7925	89.5972	78.0923	97.2883	74.7423	97.7654	109.023	100.866	75.6024	89.9642	95.3353	106.691	82.0628	89.6552	80.7466	76.8362	82.8625
154	81.1321	79.9704	78.0923	104.084	68.0412	100	95.4887	98.2684	75.6024	93.9068	94.7522	97.7695	86.0987	89.6552	82.5147	75.1412	81.9209
168	83.0189	80.8362	80.3395	100.42	64.9485	100	87.218	95.671	74.6988	88.172	95.0437	94.4238	86.5471	89.6552	80.1572	74.5763	81.9209

[truncated: 9 more sheets: Figure 5c, Figure 5d, Figure 5e, Figure 5g, Supplementary Figure 1d, Supplementary Figure 3b, Supplementary Figure 3c, Supplementary Figure 4a, Supplementary Figure 4b]
